# Supplementary material for: Effects of sn-2 Palmitic Triacylglycerols and the Ratio of OPL to OPO in Human Milk Fat Substitute on Metabolic Regulation in Sprague-Dawley Rats
Source: Nutrients. 2024 Apr 26;16(9):1299. doi: 10.3390/nu16091299 (PMC11085268; doi:10.3390/nu16091299)
Supplement: Supplementary file 1 [file nutrients-16-01299-s001.zip]

Archive with 1 entries (1 files):
- nutrients-2951049-supplementary.pdf
